# Supplementary material for: Biocatalytic Regioselective C‐Formylation of Resorcinol Derivatives
Source: Angew Chem Int Ed Engl. 2026 Jan 29;65(10):e19387. doi: 10.1002/anie.202519387 (PMC12955522; doi:10.1002/anie.202519387)
Supplement: Supplementary file 2 — Supporting File 2: anie71292‐sup‐0002‐Data.zip. [file ANIE-65-e19387-s001.zip]

Archive with 5 entries (5 files):
- Docking-naphtyl-resorcinol-CsATase.pse
- Alignment-wtCsATase-CsATaseC88S.pse
- CsATase-docking-phenyl-formate.pse
- CsATase-docking-resorcinol.pse
- Docking-hexyl-resorcinol-CsATase.pse
